# Supplementary material for: PPARγ Regulates Triclosan Induced Placental Dysfunction
Source: Cells. 2021 Dec 28;11(1):86. doi: 10.3390/cells11010086 (PMC8750171; doi:10.3390/cells11010086)
Supplement: Supplementary file 1 [file cells-11-00086-s001.zip]

Archive with 1 entries (1 files):
- cells-1478137-supplementary.pdf
